# Supplementary material for: The Anti-Inflammatory Effect of Low Molecular Weight Fucoidan from Sargassum siliquastrum in Lipopolysaccharide-Stimulated RAW 264.7 Macrophages via Inhibiting NF-κB/MAPK Signaling Pathways
Source: Mar Drugs. 2023 Jun 4;21(6):347. doi: 10.3390/md21060347 (PMC10303138; doi:10.3390/md21060347)
Supplement: Supplementary file 1 [file marinedrugs-21-00347-s001.zip]

Archive with 1 entries (1 files):
- marinedrugs-2404655-supplementary.pdf
